# Supplementary material for: The genome of Naegleria lovaniensis, the basis for a comparative approach to unravel pathogenicity factors of the human pathogenic amoeba N. fowleri
Source: BMC Genomics. 2018 Sep 5;19:654. doi: 10.1186/s12864-018-4994-1 (PMC6125883; doi:10.1186/s12864-018-4994-1)
Supplement: Supplementary file 1 — N. fowleri specific Proteins associated with the GO Term “Membrane”. Results of PFAM domain analysis and BLAST search against SwissProt of N. fowleri specific proteins associated with the GO Term “Membrane”. (XLSX 17 kb) [file 12864_2018_4994_MOESM1_ESM.xlsx]

## Sheet: Tabelle1
Species 1	Species 2	Shared Gene Families
N. fowleri	N. lovaniensis	9547
N. fowleri	N. gruberi	5831
N. gruberi	N. lovaniensis	5808
N. fowleri	A. castelanii	527
N. gruberi	A. castelanii	513
N. lovaniensis	A. castelanii	476
N. fowleri	E. histolytica	193
N. gruberi	E. histolytica	184
N. lovaniensis	E. histolytica	174
N. fowleri	T. brucei	233
N. gruberi	T. brucei	220
N. lovaniensis	T. brucei	216
N. fowleri	T. cruzi	214
N. gruberi	T. cruzi	190
N. lovaniensis	T. cruzi	190
T. brucei	T. cruzi	3193
A. castelanii	E. histolytica	233
A. castelanii	T. brucei	220
A. castelanii	T. cruzi	191
E. histolytica	T. brucei	111
E. histolytica	T. cruzi	78
