# Supplementary material for: The genome of Naegleria lovaniensis, the basis for a comparative approach to unravel pathogenicity factors of the human pathogenic amoeba N. fowleri
Source: BMC Genomics. 2018 Sep 5;19:654. doi: 10.1186/s12864-018-4994-1 (PMC6125883; doi:10.1186/s12864-018-4994-1)
Supplement: Supplementary file 2 — Genome Similarity Network: Number of shared gene families between unicellular eukaryotic species within the Genome Similarity Network. (XLSX 9 kb) [file 12864_2018_4994_MOESM2_ESM.xlsx]

## Sheet: PFAMDomains
Query Name	PFam Accession	Pfam Domain	E-value hmmsearch	GO annotation (Blast2GO)
Naefow_comp10097_c0_seq2_m.28908	PF02009.14	Rifin/stevor family	0.04	GO:0016020
Naefow_comp10097_c0_seq6_m.28912	PF05915.10	Eukaryotic protein of unknown function (DUF872)	0.11	GO:0016020
Naefow_comp10098_c0_seq12_m.28944	PF10613.7	Ligated ion channel L-glutamate- and glycine-binding site	0.074	GO:0016020
Naefow_comp10114_c0_seq12_m.29138	PF07974.11	EGF-like domain	4.3e-13	GO:0016020
Naefow_comp10114_c0_seq8_m.29125	PF07974.11	EGF-like domain	2.4e-15	GO:0016021
Naefow_comp10157_c3_seq10_m.29877	PF00122.18	E1-E2 ATPase	2.6e-32	GO:0016021,GO:0005524,GO:0016887,GO:0046872,GO:0006812,GO:0008152
Naefow_comp10157_c3_seq8_m.29874	PF00122.18	E1-E2 ATPase	1.6e-21	GO:0016021,GO:0005524,GO:0016887,GO:0046872,GO:0006812,GO:0008152
Naefow_comp10179_c0_seq12_m.30402	PF02177.14	Amyloid A4 N-terminal heparin-binding	0.014	GO:0016021,GO:0016787,GO:0008152
Naefow_comp10179_c0_seq16_m.30406	PF02177.14	Amyloid A4 N-terminal heparin-binding	0.023	GO:0016021,GO:0016787,GO:0008152
Naefow_comp10205_c1_seq13_m.30707	PF00071.20	Ras family	2.9e-24	GO:0005622,GO:0016020,GO:0005525,GO:0016787,GO:0007264,GO:0008152,GO:0015031,GO:0046907
Naefow_comp10310_c0_seq12_m.32171	PF00071.20	Ras family	2.4e-12	GO:0005576,GO:0005622,GO:0016020,GO:0003924,GO:0005509,GO:0005525,GO:0006886,GO:0006913,GO:0007264,GO:0008152,GO:0030500,GO:0031214
Naefow_comp10310_c0_seq18_m.32176	PF00071.20	Ras family	2.9e-17	GO:0005576,GO:0005622,GO:0016020,GO:0003924,GO:0005509,GO:0005525,GO:0006886,GO:0006913,GO:0007264,GO:0008152,GO:0030500,GO:0031214
Naefow_comp10344_c0_seq1_m.33002	PF01786.15	Alternative oxidase	4.1e-13	GO:0016020,GO:0016491
Naefow_comp10386_c0_seq14_m.35017	PF02990.14	Endomembrane protein 70	7.4e-09	GO:0016020
Naefow_comp10386_c0_seq3_m.34938	PF02990.14	Endomembrane protein 70	6.9e-14	GO:0016021
Naefow_comp10473_c3_seq4_m.36822	PF16901.3	C-terminal domain of alpha-glycerophosphate oxidase	6.4e-10	GO:0016020,GO:0016491
Naefow_comp10473_c3_seq8_m.36832	PF16901.3	C-terminal domain of alpha-glycerophosphate oxidase	6.1e-35	GO:0016020,GO:0044464,GO:0004368
Naefow_comp10489_c0_seq1_m.36987	PF01529.18	DHHC palmitoyltransferase	3.5	GO:0016021,GO:0003743,GO:0003746,GO:0008270,GO:0019706,GO:0043022,GO:0006413,GO:0006452,GO:0045901,GO:0045905
Naefow_comp10489_c2_seq1_m.37008	PF01529.18	DHHC palmitoyltransferase	2.4e-07	GO:0016021,GO:0003743,GO:0003746,GO:0008270,GO:0019706,GO:0043022,GO:0006413,GO:0006452,GO:0045901,GO:0045905
Naefow_comp10757_c0_seq1_m.43983	PF00071.20	Ras family	1.2e-35	GO:0005622,GO:0016020,GO:0003924,GO:0005525,GO:0006886,GO:0006913,GO:0007264,GO:0008152
Naefow_comp10757_c0_seq15_m.44020	PF00071.20	Ras family	5.9e-30	GO:0005622,GO:0016020,GO:0003924,GO:0005525,GO:0006886,GO:0006913,GO:0007264,GO:0008152
Naefow_comp10757_c0_seq17_m.44029	PF00071.20	Ras family	6.1e-22	GO:0005622,GO:0016020,GO:0003924,GO:0005525,GO:0006886,GO:0006913,GO:0007264,GO:0008152
Naefow_comp10757_c0_seq23_m.44044	PF00071.20	Ras family	2.8e-16	GO:0005622,GO:0016020,GO:0003924,GO:0005525,GO:0006886,GO:0006913,GO:0007264,GO:0008152
Naefow_comp10816_c1_seq4_m.46012	PF07974.11	EGF-like domain	8.2e-37	GO:0016020
Naefow_comp10828_c2_seq4_m.46382	PF10243.7	Microtubule-binding protein MIP-T3	6.3e-08	GO:0016020
Naefow_comp11004_c2_seq2_m.54886	PF01226.15	Formate/nitrite transporter	0.016	GO:0016021,GO:0005215,GO:0006810
Naefow_comp11092_c8_seq30_m.62352	PF13475.4	Domain of unknown function (DUF4116)	2.7e-50	GO:0016020
Naefow_comp11092_c8_seq53_m.62393	PF13475.4	Domain of unknown function (DUF4116)	1.8e-50	GO:0016020
Naefow_comp11105_c0_seq2_m.63169	PF05285.10	SDA1	0.00013	GO:0000329,GO:0005768,GO:0030897,GO:0008270,GO:0017112,GO:0017137,GO:0035091,GO:0006624,GO:0006886,GO:0016192,GO:0032889,GO:0034727,GO:0035542,GO:0042144,GO:0043547
Naefow_comp11129_c2_seq10_m.64275	PF13475.4	Domain of unknown function (DUF4116)	2.1e-64	GO:0016021
Naefow_comp11129_c2_seq11_m.64278	PF13475.4	Domain of unknown function (DUF4116)	3.4e-29	GO:0016021
Naefow_comp11129_c2_seq15_m.64284	PF13475.4	Domain of unknown function (DUF4116)	2.5e-58	GO:0016021
Naefow_comp11129_c2_seq16_m.64286	PF13475.4	Domain of unknown function (DUF4116)	4.4e-44	GO:0016021
Naefow_comp11196_c1_seq10_m.68654	PF07683.12	Cobalamin synthesis protein cobW C-terminal domain	8.8e-20	GO:0016021,GO:0044459,GO:0045202,GO:0005230,GO:0003008,GO:0006812,GO:0007165,GO:0007268,GO:0035094
Naefow_comp11196_c1_seq15_m.68664	PF07683.12	Cobalamin synthesis protein cobW C-terminal domain	4.4e-20	GO:0005743,GO:0016021,GO:0044459,GO:0045202,GO:0003735,GO:0005230,GO:0005488,GO:0003008,GO:0006412,GO:0006812,GO:0007165,GO:0007268,GO:0035094
Naefow_comp11196_c1_seq29_m.68694	PF07683.12	Cobalamin synthesis protein cobW C-terminal domain	7.4e-20	GO:0005743,GO:0016021,GO:0044459,GO:0045202,GO:0003735,GO:0005230,GO:0005488,GO:0003008,GO:0006412,GO:0006812,GO:0007165,GO:0007268,GO:0035094
Naefow_comp11209_c0_seq1_m.69363	-	-	-	GO:0016020
Naefow_comp11209_c0_seq2_m.69370	-	-	-	GO:0016020
Naefow_comp11268_c3_seq2_m.74680	-	-	-	GO:0016021
Naefow_comp11268_c8_seq1_m.74687	PF15102.4	TMEM154 protein family	0.024	GO:0016021
Naefow_comp11269_c2_seq16_m.74750	PF01151.16	GNS1/SUR4 family	2.4e-07	GO:0016021,GO:0016740,GO:0006633
Naefow_comp11269_c5_seq1_m.74919	PF01151.16	GNS1/SUR4 family	1.7e-07	GO:0016021,GO:0016740,GO:0006633
Naefow_comp11276_c2_seq10_m.75929	-	-	-	GO:0016021
Naefow_comp11276_c2_seq56_m.75974	PF11700.6	Vacuole effluxer Atg22 like	0.0013	GO:0016021
Naefow_comp11301_c0_seq14_m.78533	PF01436.19	NHL repeat	1.2e-09	GO:0016020,GO:0016301,GO:0016310
Naefow_comp11301_c0_seq25_m.78556	PF01436.19	NHL repeat	9.2e-28	GO:0016020,GO:0016301,GO:0016310
Naefow_comp11317_c3_seq18_m.80022	PF00211.18	Adenylate and Guanylate cyclase catalytic domain	5.3e-35	GO:0005622,GO:0016021,GO:0000166,GO:0016849,GO:0009190,GO:0035556
Naefow_comp11317_c3_seq21_m.80023	PF00211.18	Adenylate and Guanylate cyclase catalytic domain	5.7e-38	GO:0005622,GO:0016021,GO:0000166,GO:0016849,GO:0009190,GO:0035556
Naefow_comp11358_c5_seq21_m.84615	PF00069.23	Protein kinase domain	2.1e-22	GO:0016021,GO:0044459,GO:0000166,GO:0005230,GO:0016301,GO:0043167,GO:0006464,GO:0006811,GO:0007165,GO:0007268,GO:0016310
Naefow_comp11359_c4_seq32_m.84730	PF13475.4	Domain of unknown function (DUF4116)	5e-76	GO:0016020
Naefow_comp11359_c4_seq39_m.84739	PF13475.4	Domain of unknown function (DUF4116)	2.9e-72	GO:0016020
Naefow_comp11359_c4_seq46_m.84744	PF13475.4	Domain of unknown function (DUF4116)	7e-67	GO:0016020
Naefow_comp11362_c1_seq10_m.84947	PF12670.5	Protein of unknown function (DUF3792)	0.0017	GO:0016021,GO:0055085
Naefow_comp11362_c1_seq11_m.84954	PF12670.5	Protein of unknown function (DUF3792)	0.012	GO:0016021,GO:0055085
Naefow_comp11368_c2_seq113_m.86206	PF08491.8	Squalene epoxidase	2.7e-05	GO:0016021,GO:0004506,GO:0050660,GO:0055114
Naefow_comp11368_c2_seq119_m.86223	PF08491.8	Squalene epoxidase	2.8e-05	GO:0016021,GO:0004506,GO:0050660,GO:0055114
Naefow_comp11383_c0_seq12_m.88847	PF00211.18	Adenylate and Guanylate cyclase catalytic domain	6.3e-13	GO:0016020
Naefow_comp11383_c0_seq20_m.88854	PF00211.18	Adenylate and Guanylate cyclase catalytic domain	4.7e-17	GO:0016020
Naefow_comp11385_c1_seq10_m.88869	PF00082.20	Subtilase family	8.3e-06	GO:0016020,GO:0008233
Naefow_comp11385_c1_seq12_m.88872	PF00082.20	Subtilase family	9.4e-06	GO:0016020,GO:0008233
Naefow_comp11385_c1_seq9_m.88868	-	-	-	GO:0016021,GO:0004252,GO:0006508
Naefow_comp11385_c2_seq106_m.88981	PF00082.20	Subtilase family	2.2e-06	GO:0016021,GO:0004252,GO:0006508
Naefow_comp11385_c2_seq107_m.88983	PF00082.20	Subtilase family	2e-06	GO:0016021,GO:0004252,GO:0006508
Naefow_comp11385_c2_seq129_m.88994	PF00082.20	Subtilase family	4.4e-06	GO:0016020,GO:0008236
Naefow_comp11385_c2_seq62_m.88925	PF00082.20	Subtilase family	8.7e-06	GO:0016020,GO:0008236
Naefow_comp11391_c1_seq30_m.89268	PF00106.23	short chain dehydrogenase	7.7e-23	GO:0042765,GO:0003923,GO:0008233,GO:0016491,GO:0006508,GO:0016255,GO:0055114
Naefow_comp11391_c1_seq37_m.89276	PF00106.23	short chain dehydrogenase	2.5e-19	GO:0016021,GO:0016787,GO:0019538,GO:0044710
Naefow_comp1351_c0_seq1_m.275	PF13426.5	PAS domain	4.3e-13	GO:0005622,GO:0016021,GO:0000166,GO:0016849,GO:0009190,GO:0035556
Naefow_comp15634_c0_seq1_m.92972	PF06697.10	Protein of unknown function (DUF1191)	3.2e-06	GO:0016020
Naefow_comp18404_c0_seq1_m.93154	PF14266.4	Putative component of 'biosynthetic module'	0.0003	GO:0005622,GO:0016021,GO:0000166,GO:0016849,GO:0009190,GO:0035556
Naefow_comp19656_c0_seq1_m.93200	-	-	-	GO:0016020,GO:0016829,GO:0044763
Naefow_comp2818_c0_seq2_m.1002	PF17102.3	Stealth protein CR3, conserved region 3	1.3e-19	GO:0005840,GO:0016021,GO:0003735,GO:0005509,GO:0016772,GO:0006412
Naefow_comp3659_c0_seq1_m.2100	PF13475.4	Domain of unknown function (DUF4116)	1.1e-44	GO:0016020,GO:0005488
Naefow_comp4413_c0_seq1_m.2667	PF06697.10	Protein of unknown function (DUF1191)	2e-07	GO:0016021
Naefow_comp4584_c0_seq1_m.2905	PF12937.5	F-box-like	0.012	GO:0016021,GO:0042981
Naefow_comp4584_c0_seq2_m.2906	PF12937.5	F-box-like	0.0099	GO:0016021,GO:0042981
Naefow_comp4597_c0_seq4_m.2925	PF00415.16	Regulator of chromosome condensation (RCC1) repeat	5.7e-11	GO:0005886,GO:0016021,GO:0043235,GO:0023024,GO:1990405,GO:0050789
Naefow_comp6135_c0_seq1_m.5493	-	-	-	GO:0016020
Naefow_comp6633_c0_seq1_m.6962	PF10021.7	Uncharacterized protein conserved in bacteria (DUF2263)	1.5e-16	GO:0016020,GO:0046872
Naefow_comp7314_c0_seq3_m.9145	PF00497.18	Bacterial extracellular solute-binding proteins, family 3	0.00048	GO:0016020
Naefow_comp7861_c0_seq1_m.10956	PF01699.22	Sodium/calcium exchanger protein	1.8e-10	GO:0016021,GO:0046872,GO:0055085
Naefow_comp7861_c0_seq8_m.10965	PF01699.22	Sodium/calcium exchanger protein	3.1e-10	GO:0016021,GO:0055085
Naefow_comp8002_c0_seq1_m.11780	PF00497.18	Bacterial extracellular solute-binding proteins, family 3	4.9e-05	GO:0016020
Naefow_comp8737_c1_seq1_m.15439	PF00153.25	Mitochondrial carrier protein	4.2e-10	GO:0016021,GO:0046872,GO:0055085
Naefow_comp8737_c2_seq1_m.15442	PF00153.25	Mitochondrial carrier protein	5.7e-18	GO:0016021,GO:0055085
Naefow_comp8966_c0_seq2_m.17170	PF00153.25	Mitochondrial carrier protein	1.6e-20	GO:0016021,GO:0055085
Naefow_comp8966_c0_seq3_m.17172	PF00153.25	Mitochondrial carrier protein	3.5e-18	GO:0016021,GO:0055085
Naefow_comp9189_c0_seq13_m.18763	PF10021.7	Uncharacterized protein conserved in bacteria (DUF2263)	1.2e-16	GO:0016020
Naefow_comp9203_c2_seq1_m.18867	-	-	-	GO:0016020,GO:0016829,GO:0044763
Naefow_comp9326_c1_seq3_m.19833	PF00071.20	Ras family	2.3e-13	GO:0005576,GO:0005737,GO:0016020,GO:0003924,GO:0005509,GO:0005525,GO:0006886,GO:0006913,GO:0007264,GO:0030500,GO:0031214,GO:0034227
Naefow_comp9357_c1_seq1_m.20034	PF13426.5	PAS domain	8.2e-05	GO:0016020
Naefow_comp9368_c0_seq1_m.20154	PF02683.13	Cytochrome C biogenesis protein transmembrane region	0.01	GO:0016020
Naefow_comp9611_c1_seq1_m.22299	PF14569.4	Zinc-binding RING-finger	0.0095	GO:0016021
Naefow_comp9611_c1_seq4_m.22305	PF14569.4	Zinc-binding RING-finger	0.0073	GO:0016021
Naefow_comp9817_c0_seq2_m.24862	PF13540.4	Regulator of chromosome condensation (RCC1) repeat	0.0015	GO:0016020,GO:0004672,GO:0016310
Naefow_comp9914_c1_seq2_m.26428	PF02822.12	Antistasin family	4.1e-22	GO:0016021
Naefow_comp9914_c1_seq5_m.26432	PF02822.12	Antistasin family	3.9e-22	GO:0016021

## Sheet: BLAST Hits
Query name	Accession SwissProt	Blast Hit Name Swissprot	% Identitiy	Evalue	Biscore
Naefow_comp10097_c0_seq6_m.28912	Q60884	OL146_MOUSE Olfactory receptor	26.55	9.9	30
Naefow_comp10098_c0_seq12_m.28944	Q72ER4	TRUB_DESVH tRNA pseudouridine synthase B	24.36	4.2	30.8
Naefow_comp10114_c0_seq12_m.29138	P22105	TENX_HUMAN Tenascin-X	34.01	2e-13	72
Naefow_comp10205_c1_seq13_m.30707	Q40787	RAB7_CENCI Ras-related protein Rab7	41	8e-21	88.2
Naefow_comp10310_c0_seq12_m.32171	Q54QR3	RB32A_DICDI Ras-related protein Rab-32A	48.28	9e-13	65.1
Naefow_comp10344_c0_seq1_m.33002	F4P6T0	AOX_BATDJ Ubiquinol oxidase, mitochondrial	35.35	7e-10	61.2
Naefow_comp10473_c3_seq4_m.36822	Q54QC1	GPDM_DICDI Probable glycerol-3-phosphate dehydrogenase, mitochondrial	42.52	9e-18	84
Naefow_comp10757_c0_seq15_m.44020	P84096	RHOG_MOUSE Rho-related GTP-binding protein RhoG	63.41	4e-32	117
Naefow_comp10757_c0_seq17_m.44029	P34149	RACC_DICDI Rho-related protein racC	64.52	3e-22	90.9
Naefow_comp10757_c0_seq1_m.43983	P84096	RHOG_MOUSE Rho-related GTP-binding protein RhoG	63.16	1e-38	134
Naefow_comp11092_c8_seq30_m.62352	Q6C2D9	ERG6_YARLI Sterol 24-C-methyltransferase	36.17	0.61	34.3
Naefow_comp11092_c8_seq53_m.62393	Q6C2D9	ERG6_YARLI Sterol 24-C-methyltransferase	36.17	0.7	33.9
Naefow_comp11209_c0_seq1_m.69363	Q74FT5	TRMB_GEOSL tRNA (guanine-N(7)-)-methyltransferase	29.33	1.4	30.8
Naefow_comp11301_c0_seq14_m.78533	Q1PRL4	LIN41_CHICK E3 ubiquitin-protein ligase TRIM71	31.87	0.066	38.1
Naefow_comp11359_c4_seq32_m.84730	P45181	PQQL_HAEIN Probable zinc protease PqqL	29.76	6.6	31.6
Naefow_comp11359_c4_seq39_m.84739	Q9M1J6	SSL9_ARATH Protein STRICTOSIDINE SYNTHASE-LIKE 9	27.97	0.12	37
Naefow_comp11383_c0_seq12_m.88847	Q08828	ADCY1_HUMAN Adenylate cyclase type 1	37.23	2e-09	61.2
Naefow_comp11383_c0_seq20_m.88854	P51830	ADCY9_MOUSE Adenylate cyclase type 9	50.77	8e-13	71.6
Naefow_comp11385_c1_seq10_m.88869	Q8VIH7	CYYR1_MOUSE Cysteine and tyrosine-rich protein 1	31.17	0.31	35.4
Naefow_comp11385_c1_seq12_m.88872	Q9STF7	SBT46_ARATH Subtilisin-like protease SBT4.6	37.5	0.21	37.4
Naefow_comp11385_c2_seq129_m.88994	Q23868	TAGC_DICDI Serine protease/ABC transporter B family protein tagC	35.48	5e-08	55.5
Naefow_comp15634_c0_seq1_m.92972	B8UU59	PK1L_ACRMI Polycystic kidney disease 1-related protein (Fragment)	27.91	1.7	32.3
Naefow_comp19656_c0_seq1_m.93200	Q9YI37	SUCB1_COLLI Succinate--CoA ligase [ADP-forming] subunit beta, mitochondrial (Fragment)	32.61	4.6	30.4
Naefow_comp6633_c0_seq1_m.6962	Q9JV83	UBIE_NEIMA Ubiquinone/menaquinone biosynthesis C-methyltransferase UbiE	32.26	3.2	30.4
Naefow_comp7314_c0_seq3_m.9145	A9NGN9	SYA_ACHLI Alanine--tRNA ligase	29.11	0.89	32
Naefow_comp9817_c0_seq2_m.24862	Q9CYF5	RCC1L_MOUSE RCC1-like G exchanging factor-like protein	33.33	0.1	34.7
